# Supplementary material for: Concentration-Dependent Activity of Pazufloxacin against Pseudomonas aeruginosa: An In Vivo Pharmacokinetic/Pharmacodynamic Study
Source: Antibiotics (Basel). 2022 Jul 21;11(7):982. doi: 10.3390/antibiotics11070982 (PMC9312304; doi:10.3390/antibiotics11070982)
Supplement: Supplementary file 1 [file antibiotics-11-00982-s001.zip]

Archive with 1 entries (1 files):
- antibiotics-1815471-supplementary.pdf
